# Supplementary material for: The validity and psychometric properties of the Japanese version of the Compulsive Internet Use Scale (CIUS)
Source: BMC Psychiatry. 2017 May 30;17:201. doi: 10.1186/s12888-017-1364-5 (PMC5450409; doi:10.1186/s12888-017-1364-5)
Supplement: Additional file 1: — Translation and back translation of Japanese version of Compulsive Internet Use Scale (CIUS). (XLSX 13 kb) [file 12888_2017_1364_MOESM1_ESM.xlsx]

## Sheet: CIUS
Attachment 1
	日本語暫定版	Back Translation to English	Original English Version
あなたがインターネットを私用(仕事、または学校用以外）で利用するときのことについて、５段階評価（全くない、めったにない、時々ある、たびたびある、常にある）で以下の質問にお答えください。		Concerning your own private use of the internet (outside of work and school), please answer the questions below using these 5 levels of values (never, rarely, sometimes, frequently, always)	The following questions should be answered about your use of the internet for private purposes. Answers can be given on a 5-point scale: (0)Never, (1)Seldom, (2)Sometimes, (3)Often, (4)Very Often
1	インターネットをしているとき、それをやめることが難しいはどれくらいありますか？	How often do you find it difficult to stop when you are using the Internet?	How often do you find it difficult to stop using the Internet when you are online?
2	インターネットをやめるつもりでもかなり続けてしまうことはどれくらいありますか？	How often do you continue to use the Internet even when you intend to stop?	How often do you continue to use the Internet despite your intention to stop?
3	インターネットの利用により睡眠不足になってしまうことはどれくらいありますか？	How often you fall short of sleep because of Internet?	How often are you short of sleep because of internet?
4	インターネット利用時間を減らそうと思ったが出来なかったことはどれくらいありますか？	How often have you wanted to decrease how much time you spend on the internet but have not been able to do so?	How often have you unsuccessfully tried to spend less time on the Internet?
5	ほかの人（例えば、パートナー、子ども、両親）から、インターネット利用を減らすべきだと言われることはどれくらいありますか？	How often have you been told by someone else (for example, your partner, children, parents) that you should decrease your internet usage?	How often do others (e.g. partner, children, parents) say you should use the Internet less?
6	インターネットをしていないときでさえも、インターネットのことを考えてしまうことはどれくらいありますか？	How often do you think about (things on) the internet even when you're not on the internet?	How often do you think about the Internet, even when not online?
7	次のインターネット利用を楽しみにすることはどれくらいありますか？	How often do you look forward to the next time you'll be on the internet?	How often do you look forward to your next Internet session?
8	気分が落ち込んでいる時に、インターネットをすることはどれくらいありますか？	How often do you use (or, go on) the internet when you are feeling down?	How often do you go on the Internet when you are feeling down?
9	悲しみやマイナスな感情から逃れるためにインターネットをすることはどれくらいありますか？	How often do you use the internet to escape feelings of sadness or negative feelings?	How often do you use the Internet to escape from your sorrows or get relief from negative feelings?
10	他の人（例：パートナー、子供、両親、友人等）と一緒に時間を過ごすよりも、インターネットをしたいと思うことはどれくらいありますか？	How often do you feel that you want to be on the internet instead of than spending time together with someone else (for example, a partner, children, parents, friends, etc.).	How often do you prefer to use the Internet instead of spending time with others (e.g. partner, children, parents?)
11	インターネットをしたいがために宿題（仕事）を適当に早く終わらせることはどれくらいありますか？	How often do you rush through your homework (work) so that you can be on the internet?	How often do you rush through your (home) work in order to go on the Internet?
12	インターネットを利用したいがために毎日やるべき（義務。例：仕事、学校、家族等）を放置したことはどれくらいありますか？	How often do you put aside the daily routines(duties, for example, work, school, family, etc.) because you want to use the Internet?	How often do you neglect your daily obligations (work, school, or family life) because you prefer to go on the Internet?
13	インターネット利用を減らそうと思うことはどれくらいありますか？	How often have you wanted to decrease your use of the internet?	How often do you think you should use the Internet less often?
14	インターネットを利用できない時、落ち着かなかったり、不満だったり、イライラしたりすることはどれくらいありますか？	How often have you felt that you (just) couldn't settle down, you felt dissatisfied, or got irritated because you couldn't use the internet?	How often do you feel restless, frustrated, or irritated when you cannot use the Internet?
